# Supplementary material for: Photodynamic Activity of Chlorophyllin and Polyethylenimine on Pseudomonas aeruginosa Planktonic, Biofilm and Persister Cells
Source: Int J Mol Sci. 2023 Jul 28;24(15):12098. doi: 10.3390/ijms241512098 (PMC10419130; doi:10.3390/ijms241512098)
Supplement: Supplementary file 1 [file ijms-24-12098-s001.zip]

Archive with 1 entries (1 files):
- ijms-2497748-supplementary.pdf
